# Supplementary material for: ﻿First record of the genus Trilacuna Tong & Li, 2007 (Araneae, Oonopidae) from Xizang, China, with descriptions of three new species and one newly recorded species
Source: Zookeys. 2025 Feb 27;1229:213–32. doi: 10.3897/zookeys.1229.145844 (PMC11886598; doi:10.3897/zookeys.1229.145844)
Supplement: XML Treatment for Trilacuna [file zookeys.1229.145844-treatment1.xml]

<!DOCTYPE tp:taxon-treatment
  PUBLIC "-//TaxonX//DTD Taxonomic Treatment Publishing DTD v0 20100105//EN" "tax-treatment-NSO.dtd">
<tp:taxon-treatment xmlns:tp="http://www.plazi.org/taxpub"><tp:treatment-meta><kwd-group><label>Taxon classification</label><kwd>
              <named-content content-type="kingdom">Animalia</named-content>
            </kwd><kwd>
              <named-content content-type="order">Araneae</named-content>
            </kwd><kwd>
              <named-content content-type="family">Oonopidae</named-content>
            </kwd></kwd-group><mixed-citation publication-type="journal"><person-group><name><surname>Shi</surname><given-names>Songlu</given-names></name><name><surname>Bian</surname><given-names>Dongju</given-names></name><name><surname>Tong</surname><given-names>Yanfeng</given-names></name><name><surname>Li</surname><given-names>Shuqiang</given-names></name></person-group><article-title>﻿First record of the genus <italic><tp:taxon-name><tp:taxon-name-part taxon-name-part-type="genus" reg="Trilacuna">Trilacuna</tp:taxon-name-part></tp:taxon-name></italic> Tong &amp; Li, 2007 (<tp:taxon-name><tp:taxon-name-part taxon-name-part-type="order">Araneae</tp:taxon-name-part></tp:taxon-name>, <tp:taxon-name><tp:taxon-name-part taxon-name-part-type="family">Oonopidae</tp:taxon-name-part></tp:taxon-name>) from Xizang, China, with descriptions of three new species and one newly recorded species</article-title><source>Zookeys</source><day>27</day><month>02</month><year>2025</year><volume>1229</volume><fpage>213</fpage><lpage>232</lpage><pub-id pub-id-type="doi">10.3897/zookeys.1229.145844</pub-id></mixed-citation></tp:treatment-meta><tp:nomenclature><label>﻿Genus</label><tp:taxon-name>
            <object-id xmlns:xlink="http://www.w3.org/1999/xlink" content-type="arpha" xlink:type="simple">44B6743B-59B0-52AB-844E-77702FC87429</object-id>
            <tp:taxon-name-part taxon-name-part-type="genus" reg="Trilacuna">Trilacuna</tp:taxon-name-part>
          </tp:taxon-name><tp:taxon-authority>Tong &amp; Li, 2007</tp:taxon-authority></tp:nomenclature><tp:treatment-sec sec-type="type species" id="SECID0E2MAC"><title>Type species.</title><p><italic><tp:taxon-name><tp:taxon-name-part taxon-name-part-type="genus" reg="Trilacuna">Trilacuna</tp:taxon-name-part><tp:taxon-name-part taxon-name-part-type="species" reg="rastrum">rastrum</tp:taxon-name-part></tp:taxon-name></italic> Tong &amp; Li, 2007 from Yunnan, China.</p></tp:treatment-sec><tp:treatment-sec sec-type="diagnosis" id="SECID0EMNAC"><title>Diagnosis.</title><p>See <xref ref-type="bibr" rid="B7">Tong et al. (2020)</xref>.</p></tp:treatment-sec><tp:treatment-sec sec-type="Composition" id="SECID0EWNAC"><title>Composition.</title><p>Fifty-one species, including three described here.</p></tp:treatment-sec><tp:treatment-sec sec-type="distribution" id="SECID0E2NAC"><title>Distribution.</title><p>From Iran to the Korean Peninsula and south to Sumatra, Indonesia.</p></tp:treatment-sec><ref-list><ref id="B7"><mixed-citation xmlns:xlink="http://www.w3.org/1999/xlink" xlink:type="simple"><person-group><name name-style="western"><surname>Tong</surname><given-names>Y</given-names></name><name name-style="western"><surname>Li</surname><given-names>S</given-names></name><name name-style="western"><surname>Bian</surname><given-names>D</given-names></name></person-group> (<year>2020</year>) <article-title>Taxonomic studies on the genus <italic><tp:taxon-name><tp:taxon-name-part taxon-name-part-type="genus">Trilacuna</tp:taxon-name-part></tp:taxon-name></italic> (<tp:taxon-name><tp:taxon-name-part taxon-name-part-type="order">Araneae</tp:taxon-name-part></tp:taxon-name>, <tp:taxon-name><tp:taxon-name-part taxon-name-part-type="family">Oonopidae</tp:taxon-name-part></tp:taxon-name>) from Myanmar.</article-title><source>ZooKeys</source><volume>960</volume>: <fpage>39</fpage>–<lpage>62</lpage>. <ext-link xlink:href="10.3897/zookeys.960.54053" ext-link-type="doi" xlink:type="simple">https://doi.org/10.3897/zookeys.960.54053</ext-link></mixed-citation></ref></ref-list></tp:taxon-treatment>
