# Supplementary material for: ﻿First record of the genus Trilacuna Tong & Li, 2007 (Araneae, Oonopidae) from Xizang, China, with descriptions of three new species and one newly recorded species
Source: Zookeys. 2025 Feb 27;1229:213–32. doi: 10.3897/zookeys.1229.145844 (PMC11886598; doi:10.3897/zookeys.1229.145844)
Supplement: XML Treatment for Trilacuna bangla [file zookeys.1229.145844-treatment2.xml]

<!DOCTYPE tp:taxon-treatment
  PUBLIC "-//TaxonX//DTD Taxonomic Treatment Publishing DTD v0 20100105//EN" "tax-treatment-NSO.dtd">
<tp:taxon-treatment xmlns:tp="http://www.plazi.org/taxpub"><tp:treatment-meta><kwd-group><label>Taxon classification</label><kwd>
              <named-content content-type="kingdom">Animalia</named-content>
            </kwd><kwd>
              <named-content content-type="order">Araneae</named-content>
            </kwd><kwd>
              <named-content content-type="family">Oonopidae</named-content>
            </kwd></kwd-group><mixed-citation publication-type="journal"><person-group><name><surname>Shi</surname><given-names>Songlu</given-names></name><name><surname>Bian</surname><given-names>Dongju</given-names></name><name><surname>Tong</surname><given-names>Yanfeng</given-names></name><name><surname>Li</surname><given-names>Shuqiang</given-names></name></person-group><article-title>﻿First record of the genus <italic><tp:taxon-name><tp:taxon-name-part taxon-name-part-type="genus" reg="Trilacuna">Trilacuna</tp:taxon-name-part></tp:taxon-name></italic> Tong &amp; Li, 2007 (<tp:taxon-name><tp:taxon-name-part taxon-name-part-type="order">Araneae</tp:taxon-name-part></tp:taxon-name>, <tp:taxon-name><tp:taxon-name-part taxon-name-part-type="family">Oonopidae</tp:taxon-name-part></tp:taxon-name>) from Xizang, China, with descriptions of three new species and one newly recorded species</article-title><source>Zookeys</source><day>27</day><month>02</month><year>2025</year><volume>1229</volume><fpage>213</fpage><lpage>232</lpage><pub-id pub-id-type="doi">10.3897/zookeys.1229.145844</pub-id></mixed-citation></tp:treatment-meta><tp:nomenclature><label>﻿</label><tp:taxon-name>
            <object-id xmlns:xlink="http://www.w3.org/1999/xlink" content-type="arpha" xlink:type="simple">C93C1B08-116C-52A7-93C6-CCEBD227D53D</object-id>
            <tp:taxon-name-part taxon-name-part-type="genus" reg="Trilacuna">Trilacuna</tp:taxon-name-part>
            <tp:taxon-name-part taxon-name-part-type="species" reg="bangla">bangla</tp:taxon-name-part>
          </tp:taxon-name><tp:taxon-authority>Grismado &amp; Ramírez, 2014</tp:taxon-authority><xref ref-type="fig" rid="F2">Figs 2</xref><xref ref-type="fig" rid="F3">, 3</xref><xref ref-type="fig" rid="F4">, 4</xref><xref ref-type="fig" rid="F5">, 5J</xref><xref ref-type="fig" rid="F14">, 14E, F</xref><tp:nomenclature-citation-list><tp:nomenclature-citation><tp:taxon-name>
                <tp:taxon-name-part taxon-name-part-type="genus" reg="Trilacuna">Trilacuna</tp:taxon-name-part>
                <tp:taxon-name-part taxon-name-part-type="species" reg="bangla">bangla</tp:taxon-name-part>
              </tp:taxon-name><comment>Grismado &amp; Ramírez, in <xref ref-type="bibr" rid="B1">Grismado et al. 2014</xref>: 57, figs 42A–F, 43A–N, 44A–H, 45A–I, 46A–T, 47A–L, 48A, C, E, 49A–H, 50A–F, 51A–E.</comment></tp:nomenclature-citation></tp:nomenclature-citation-list></tp:nomenclature><tp:treatment-sec sec-type="material" id="SECID0EMAAE"><title>Material examined.</title><p>China • 1♂1♀ (<abbrev xmlns:xlink="http://www.w3.org/1999/xlink" xlink:title="Shenyang Normal University" id="ABBRID0ESAAE" xlink:type="simple">SYNU</abbrev>-916–917); Xizang, Nyingchi City, N of Bayi Town; <named-content xmlns:xlink="http://www.w3.org/1999/xlink" content-type="dwc:verbatimCoordinates" xlink:type="simple"><named-content content-type="geo-json" specific-use="{&#34;type&#34;:&#34;Point&#34;,&#34;coordinates&#34;:[94.369833,29.637333]}" id="NCID0EZAAE" xlink:type="simple">29°38.24'N, 94°22.19'E</named-content></named-content>, 2900 m elev.; 10.VII.2013; L. Lin leg. • 2♂2♀ (<abbrev xmlns:xlink="http://www.w3.org/1999/xlink" xlink:title="Shenyang Normal University" id="ABBRID0E5AAE" xlink:type="simple">SYNU</abbrev>-918–921); S of Mainling Co.; <named-content xmlns:xlink="http://www.w3.org/1999/xlink" content-type="dwc:verbatimCoordinates" xlink:type="simple"><named-content content-type="geo-json" specific-use="{&#34;type&#34;:&#34;Point&#34;,&#34;coordinates&#34;:[94.210817,29.205267]}" id="NCID0EFBAE" xlink:type="simple">29°12.316'N, 94°12.649'E</named-content></named-content>, 3060 m elev.; 13.VIII.2013; Q. Cao leg. • 1♂1♀ (<abbrev xmlns:xlink="http://www.w3.org/1999/xlink" xlink:title="Shenyang Normal University" id="ABBRID0EKBAE" xlink:type="simple">SYNU</abbrev>-922–923); Mainling Co., Nanyi Town, Zhagonggou Scenic Area; <named-content xmlns:xlink="http://www.w3.org/1999/xlink" content-type="dwc:verbatimCoordinates" xlink:type="simple"><named-content content-type="geo-json" specific-use="{&#34;type&#34;:&#34;Point&#34;,&#34;coordinates&#34;:[94.214483,29.155250]}" id="NCID0ERBAE" xlink:type="simple">29°09.315'N, 94°12.869'E</named-content></named-content>, 3153 m elev.; 28.VII.2012; Z. Yao &amp; Z. Zhao leg.</p></tp:treatment-sec><tp:treatment-sec sec-type="material" id="SECID0EWBAE"><title>Other material.</title><p>China • 2♂ (<abbrev xmlns:xlink="http://www.w3.org/1999/xlink" xlink:title="Shenyang Normal University" id="ABBRID0E3BAE" xlink:type="simple">SYNU</abbrev>-F-933–934); Nyingchi City, N of Bayi Town; <named-content xmlns:xlink="http://www.w3.org/1999/xlink" content-type="dwc:verbatimCoordinates" xlink:type="simple"><named-content content-type="geo-json" specific-use="{&#34;type&#34;:&#34;Point&#34;,&#34;coordinates&#34;:[94.369833,29.637333]}" id="NCID0EDCAE" xlink:type="simple">29°38.24'N, 94°22.19'E</named-content></named-content>, 2900 m elev.; 10.VII.2013; L. Lin leg. • 1♂ (<abbrev xmlns:xlink="http://www.w3.org/1999/xlink" xlink:title="Shenyang Normal University" id="ABBRID0EICAE" xlink:type="simple">SYNU</abbrev>-F-937); same data as above • 2♂ (<abbrev xmlns:xlink="http://www.w3.org/1999/xlink" xlink:title="Shenyang Normal University" id="ABBRID0EMCAE" xlink:type="simple">SYNU</abbrev>-F-935–936); Bayi Town; <named-content xmlns:xlink="http://www.w3.org/1999/xlink" content-type="dwc:verbatimCoordinates" xlink:type="simple"><named-content content-type="geo-json" specific-use="{&#34;type&#34;:&#34;Point&#34;,&#34;coordinates&#34;:[94.344483,29.663850]}" id="NCID0ETCAE" xlink:type="simple">29°39.831'N, 94°20.669'E</named-content></named-content>, 2990 m elev.; 12.VII.2013; L. Lin leg. • 1♀ (<abbrev xmlns:xlink="http://www.w3.org/1999/xlink" xlink:title="Shenyang Normal University" id="ABBRID0EYCAE" xlink:type="simple">SYNU</abbrev>-F-938); Mainling Co.; <named-content xmlns:xlink="http://www.w3.org/1999/xlink" content-type="dwc:verbatimCoordinates" xlink:type="simple"><named-content content-type="geo-json" specific-use="{&#34;type&#34;:&#34;Point&#34;,&#34;coordinates&#34;:[94.411050,29.367800]}" id="NCID0E6CAE" xlink:type="simple">29°22.068'N, 94°24.663'E</named-content></named-content>, 2965 m elev.; 11.VIII.2014; L. Lin leg. • 2♂1♀ (<abbrev xmlns:xlink="http://www.w3.org/1999/xlink" xlink:title="Shenyang Normal University" id="ABBRID0EEDAE" xlink:type="simple">SYNU</abbrev>-F-939–941); S of Mainling Co.; <named-content xmlns:xlink="http://www.w3.org/1999/xlink" content-type="dwc:verbatimCoordinates" xlink:type="simple"><named-content content-type="geo-json" specific-use="{&#34;type&#34;:&#34;Point&#34;,&#34;coordinates&#34;:[94.210817,29.205267]}" id="NCID0ELDAE" xlink:type="simple">29°12.316'N, 94°12.649'E</named-content></named-content>, 3060 m elev.; 13.VIII.2013; L. Lin leg. • 1♀ (<abbrev xmlns:xlink="http://www.w3.org/1999/xlink" xlink:title="Shenyang Normal University" id="ABBRID0EQDAE" xlink:type="simple">SYNU</abbrev>-F-942); Mainling Co., Nanyi Town, Zhagonggou Scenic Area; <named-content xmlns:xlink="http://www.w3.org/1999/xlink" content-type="dwc:verbatimCoordinates" xlink:type="simple"><named-content content-type="geo-json" specific-use="{&#34;type&#34;:&#34;Point&#34;,&#34;coordinates&#34;:[94.214483,29.155250]}" id="NCID0EXDAE" xlink:type="simple">29°09.315'N, 94°12.869'E</named-content></named-content>, 3153 m elev.; 28.VII.2012; Z. Yao &amp; Z. Zhao leg. • 2♂ (<abbrev xmlns:xlink="http://www.w3.org/1999/xlink" xlink:title="Shenyang Normal University" id="ABBRID0E3DAE" xlink:type="simple">SYNU</abbrev>-F-943–944); N of Mainling Co.; <named-content xmlns:xlink="http://www.w3.org/1999/xlink" content-type="dwc:verbatimCoordinates" xlink:type="simple"><named-content content-type="geo-json" specific-use="{&#34;type&#34;:&#34;Point&#34;,&#34;coordinates&#34;:[94.221817,29.221833]}" id="NCID0EDEAE" xlink:type="simple">29°13.310'N, 94°13.309'E</named-content></named-content>, 3050 m elev.; 13.VIII.2013; Q. Cao leg. • 1♀ (<abbrev xmlns:xlink="http://www.w3.org/1999/xlink" xlink:title="Shenyang Normal University" id="ABBRID0EIEAE" xlink:type="simple">SYNU</abbrev>-F-945); same data as above • 3♂3♀ (<abbrev xmlns:xlink="http://www.w3.org/1999/xlink" xlink:title="Shenyang Normal University" id="ABBRID0EMEAE" xlink:type="simple">SYNU</abbrev>-F-948–953); Bomi Co., Zhamo Rd., nr Baqiong Vill.; <named-content xmlns:xlink="http://www.w3.org/1999/xlink" content-type="dwc:verbatimCoordinates" xlink:type="simple"><named-content content-type="geo-json" specific-use="{&#34;type&#34;:&#34;Point&#34;,&#34;coordinates&#34;:[95.725083,29.869900]}" id="NCID0ETEAE" xlink:type="simple">29°52.194'N, 95°43.505'E</named-content></named-content>, 2880 m elev.; 19.VII.2013; L. Lin leg. • 1♂ (<abbrev xmlns:xlink="http://www.w3.org/1999/xlink" xlink:title="Shenyang Normal University" id="ABBRID0EYEAE" xlink:type="simple">SYNU</abbrev>-F-954); Mainling Co.; 3.VII.1997; M. Wu leg.</p></tp:treatment-sec><tp:treatment-sec sec-type="diagnosis" id="SECID0E3EAE"><title>Diagnosis and description.</title><p>See <xref ref-type="bibr" rid="B1">Grismado et al. (2014)</xref>.</p></tp:treatment-sec><tp:treatment-sec sec-type="variation" id="SECID0EGFAE"><title>Variation.</title><p>Male epigastric area with a patch of enlarged setae in the specimens from India (<xref ref-type="bibr" rid="B1">Grismado et al. 2014</xref>: figs 47A, B, 51B), but the setae are in a regular row in the specimens from Xizang, China (Fig. <xref ref-type="fig" rid="F2">2C, G</xref>).</p><fig id="F2" position="float" orientation="portrait"><object-id xmlns:xlink="http://www.w3.org/1999/xlink" content-type="doi" xlink:type="simple">10.3897/zookeys.1229.145844.figure2</object-id><object-id xmlns:xlink="http://www.w3.org/1999/xlink" content-type="arpha" xlink:type="simple">2120465F-BDD4-5B37-9DD5-8990E7D10BEF</object-id><label>Figure 2.</label><caption><p><italic><tp:taxon-name><tp:taxon-name-part taxon-name-part-type="genus" reg="Trilacuna">Trilacuna</tp:taxon-name-part><tp:taxon-name-part taxon-name-part-type="species" reg="bangla">bangla</tp:taxon-name-part></tp:taxon-name></italic> Grismado &amp; Ramírez, 2014, male <bold>A, C, E</bold> habitus, dorsal, ventral and lateral views <bold>B, D, F, H</bold> prosoma, dorsal, ventral, lateral and anterior views <bold>G</bold> abdomen, ventral view, arrow shows the row of setae. Scale bars: 0.4 mm.</p></caption><graphic xmlns:xlink="http://www.w3.org/1999/xlink" xlink:href="zookeys-1229-213_article-145844__-g002.jpg" position="float" orientation="portrait" xlink:type="simple" id="oo_1264607.jpg"><uri content-type="original_file" xlink:type="simple">https://binary.pensoft.net/fig/1264607</uri></graphic></fig><fig id="F3" position="float" orientation="portrait"><object-id xmlns:xlink="http://www.w3.org/1999/xlink" content-type="doi" xlink:type="simple">10.3897/zookeys.1229.145844.figure3</object-id><object-id xmlns:xlink="http://www.w3.org/1999/xlink" content-type="arpha" xlink:type="simple">287621D5-0289-5723-BCF4-CF7BF31FC640</object-id><label>Figure 3.</label><caption><p><italic><tp:taxon-name><tp:taxon-name-part taxon-name-part-type="genus" reg="Trilacuna">Trilacuna</tp:taxon-name-part><tp:taxon-name-part taxon-name-part-type="species" reg="bangla">bangla</tp:taxon-name-part></tp:taxon-name></italic> Grismado &amp; Ramírez, 2014, male left palp <bold>A–C</bold> (light) and <bold>D–K</bold> (<abbrev xmlns:xlink="http://www.w3.org/1999/xlink" xlink:title="Scanning electron microscope" id="ABBRID0EJHAE" xlink:type="simple">SEM</abbrev>) <bold>A, D</bold> prolateral view <bold>B, E</bold> dorsal view <bold>C, F</bold> retrolateral view <bold>G</bold> bulb, prolateral view <bold>H</bold> bulb, retrolateral view <bold>I, J, K</bold> distal part of bulb, prolateral, dorsal and retrolateral views. Scale bars: 0.1 mm (<bold>A–G</bold>); 0.05 mm (<bold>I–K</bold>).</p></caption><graphic xmlns:xlink="http://www.w3.org/1999/xlink" xlink:href="zookeys-1229-213_article-145844__-g003.jpg" position="float" orientation="portrait" xlink:type="simple" id="oo_1264608.jpg"><uri content-type="original_file" xlink:type="simple">https://binary.pensoft.net/fig/1264608</uri></graphic></fig><fig id="F4" position="float" orientation="portrait"><object-id xmlns:xlink="http://www.w3.org/1999/xlink" content-type="doi" xlink:type="simple">10.3897/zookeys.1229.145844.figure4</object-id><object-id xmlns:xlink="http://www.w3.org/1999/xlink" content-type="arpha" xlink:type="simple">8711BAF7-E018-5C0D-A70F-21CCAD8B23A2</object-id><label>Figure 4.</label><caption><p><italic><tp:taxon-name><tp:taxon-name-part taxon-name-part-type="genus" reg="Trilacuna">Trilacuna</tp:taxon-name-part><tp:taxon-name-part taxon-name-part-type="species" reg="bangla">bangla</tp:taxon-name-part></tp:taxon-name></italic> Grismado &amp; Ramírez, 2014, female <bold>A, C, E</bold> habitus, dorsal, ventral and lateral views <bold>B, D, F, H</bold> prosoma, dorsal, ventral, lateral and anterior views <bold>G</bold> abdomen, ventral view. Scale bars: 0.4 mm.</p></caption><graphic xmlns:xlink="http://www.w3.org/1999/xlink" xlink:href="zookeys-1229-213_article-145844__-g004.jpg" position="float" orientation="portrait" xlink:type="simple" id="oo_1264609.jpg"><uri content-type="original_file" xlink:type="simple">https://binary.pensoft.net/fig/1264609</uri></graphic></fig></tp:treatment-sec><tp:treatment-sec sec-type="distribution" id="SECID0EAJAE"><title>Distribution.</title><p>China (Xizang), India (West Bengal), Nepal (Fig. <xref ref-type="fig" rid="F1">1</xref>).</p></tp:treatment-sec><tp:treatment-sec><!--Section generated to contain objects referenced in tp:taxon-treatment.--><fig id="F5" position="float" orientation="portrait"><object-id xmlns:xlink="http://www.w3.org/1999/xlink" content-type="doi" xlink:type="simple">10.3897/zookeys.1229.145844.figure5</object-id><object-id xmlns:xlink="http://www.w3.org/1999/xlink" content-type="arpha" xlink:type="simple">5F948E8A-6D2F-5E47-A155-BA8DD1FB19C0</object-id><label>Figure 5.</label><caption><p><italic><tp:taxon-name><tp:taxon-name-part taxon-name-part-type="genus" reg="Trilacuna">Trilacuna</tp:taxon-name-part><tp:taxon-name-part taxon-name-part-type="species" reg="mainling">mainling</tp:taxon-name-part></tp:taxon-name></italic> sp. nov., male holotype (<bold>A–H</bold>), <italic><tp:taxon-name><tp:taxon-name-part taxon-name-part-type="genus" reg="Trilacuna">Trilacuna</tp:taxon-name-part><tp:taxon-name-part taxon-name-part-type="species" reg="metok">metok</tp:taxon-name-part></tp:taxon-name></italic> sp. nov. (<bold>I</bold>), <italic><tp:taxon-name><tp:taxon-name-part taxon-name-part-type="genus" reg="Trilacuna">Trilacuna</tp:taxon-name-part><tp:taxon-name-part taxon-name-part-type="species" reg="bangla">bangla</tp:taxon-name-part></tp:taxon-name></italic> (<bold>J</bold>), <italic><tp:taxon-name><tp:taxon-name-part taxon-name-part-type="genus" reg="Trilacuna">Trilacuna</tp:taxon-name-part><tp:taxon-name-part taxon-name-part-type="species" reg="zayu">zayu</tp:taxon-name-part></tp:taxon-name></italic> sp. nov. (<bold>K</bold>) <bold>A, C, E, G</bold> prosoma, dorsal, ventral, lateral and anterior views <bold>B, D, F</bold> abdomen, dorsal, ventral and lateral views, arrow shows the small wedge-shaped process <bold>H–K</bold> endites, ventral view. Scale bars: 0.4 mm.</p></caption><graphic xmlns:xlink="http://www.w3.org/1999/xlink" xlink:href="zookeys-1229-213_article-145844__-g005.jpg" position="float" orientation="portrait" xlink:type="simple" id="oo_1264610.jpg"><uri content-type="original_file" xlink:type="simple">https://binary.pensoft.net/fig/1264610</uri></graphic></fig><fig id="F14" position="float" orientation="portrait"><object-id xmlns:xlink="http://www.w3.org/1999/xlink" content-type="doi" xlink:type="simple">10.3897/zookeys.1229.145844.figure14</object-id><object-id xmlns:xlink="http://www.w3.org/1999/xlink" content-type="arpha" xlink:type="simple">D617E478-4F49-5867-9A86-570368259B1D</object-id><label>Figure 14.</label><caption><p><italic><tp:taxon-name><tp:taxon-name-part taxon-name-part-type="genus" reg="Trilacuna">Trilacuna</tp:taxon-name-part></tp:taxon-name></italic> spp., endogyne <bold>A, B</bold><italic><tp:taxon-name><tp:taxon-name-part taxon-name-part-type="genus" reg="Trilacuna">Trilacuna</tp:taxon-name-part><tp:taxon-name-part taxon-name-part-type="species" reg="mainling">mainling</tp:taxon-name-part></tp:taxon-name></italic> sp. nov. <bold>C, D</bold><italic><tp:taxon-name><tp:taxon-name-part taxon-name-part-type="genus" reg="Trilacuna">Trilacuna</tp:taxon-name-part><tp:taxon-name-part taxon-name-part-type="species" reg="metok">metok</tp:taxon-name-part></tp:taxon-name></italic> sp. nov. <bold>E, F</bold><italic><tp:taxon-name><tp:taxon-name-part taxon-name-part-type="genus" reg="Trilacuna">Trilacuna</tp:taxon-name-part><tp:taxon-name-part taxon-name-part-type="species" reg="bangla">bangla</tp:taxon-name-part></tp:taxon-name></italic> Grismado &amp; Ramírez, 2014 <bold>G, H</bold><italic><tp:taxon-name><tp:taxon-name-part taxon-name-part-type="genus" reg="Trilacuna">Trilacuna</tp:taxon-name-part><tp:taxon-name-part taxon-name-part-type="species" reg="zayu">zayu</tp:taxon-name-part></tp:taxon-name></italic> sp. nov. <bold>A, C, E, G</bold> ventral view <bold>B, D, F, H</bold> dorsal view. Abbreviations: ap = apodeme; as = anterior sclerite; glo = globular structure; psp = posterior spiracle; sar = sclerotized, recurved arches; tba = transverse bars; tms = transverse membranous structure; tsc = transverse sclerite. Scale bars: 0.1 mm.</p></caption><graphic xmlns:xlink="http://www.w3.org/1999/xlink" xlink:href="zookeys-1229-213_article-145844__-g014.jpg" position="float" orientation="portrait" xlink:type="simple" id="oo_1264619.jpg"><uri content-type="original_file" xlink:type="simple">https://binary.pensoft.net/fig/1264619</uri></graphic></fig><fig id="F1" position="float" orientation="portrait"><object-id xmlns:xlink="http://www.w3.org/1999/xlink" content-type="doi" xlink:type="simple">10.3897/zookeys.1229.145844.figure1</object-id><object-id xmlns:xlink="http://www.w3.org/1999/xlink" content-type="arpha" xlink:type="simple">37E4DF4A-7ABA-5DC9-B8CB-7910AF801A92</object-id><label>Figure 1.</label><caption><p>Distribution records of <italic><tp:taxon-name><tp:taxon-name-part taxon-name-part-type="genus" reg="Trilacuna">Trilacuna</tp:taxon-name-part></tp:taxon-name></italic> species from the Himalaya region: green circles represent 22 known species, red circles indicate the three new species. 1. <italic><tp:taxon-name><tp:taxon-name-part taxon-name-part-type="genus" reg="Trilacuna">T.</tp:taxon-name-part><tp:taxon-name-part taxon-name-part-type="species" reg="hazara">hazara</tp:taxon-name-part></tp:taxon-name></italic>; 2. <italic><tp:taxon-name><tp:taxon-name-part taxon-name-part-type="genus" reg="Trilacuna">T.</tp:taxon-name-part><tp:taxon-name-part taxon-name-part-type="species" reg="bangla">bangla</tp:taxon-name-part></tp:taxon-name></italic>; 3. <italic><tp:taxon-name><tp:taxon-name-part taxon-name-part-type="genus" reg="Trilacuna">T.</tp:taxon-name-part><tp:taxon-name-part taxon-name-part-type="species" reg="aenobarba">aenobarba</tp:taxon-name-part></tp:taxon-name></italic>; 4. <italic><tp:taxon-name><tp:taxon-name-part taxon-name-part-type="genus" reg="Trilacuna">T.</tp:taxon-name-part><tp:taxon-name-part taxon-name-part-type="species" reg="besucheti">besucheti</tp:taxon-name-part></tp:taxon-name></italic>; 5. <italic><tp:taxon-name><tp:taxon-name-part taxon-name-part-type="genus" reg="Trilacuna">T.</tp:taxon-name-part><tp:taxon-name-part taxon-name-part-type="species" reg="loebli">loebli</tp:taxon-name-part></tp:taxon-name></italic>; 6. <italic><tp:taxon-name><tp:taxon-name-part taxon-name-part-type="genus" reg="Trilacuna">T.</tp:taxon-name-part><tp:taxon-name-part taxon-name-part-type="species" reg="mahanadi">mahanadi</tp:taxon-name-part></tp:taxon-name></italic>; 7. <italic><tp:taxon-name><tp:taxon-name-part taxon-name-part-type="genus" reg="Trilacuna">T.</tp:taxon-name-part><tp:taxon-name-part taxon-name-part-type="species" reg="meghalaya">meghalaya</tp:taxon-name-part></tp:taxon-name></italic>; 8. <italic><tp:taxon-name><tp:taxon-name-part taxon-name-part-type="genus" reg="Trilacuna">T.</tp:taxon-name-part><tp:taxon-name-part taxon-name-part-type="species" reg="changzi">changzi</tp:taxon-name-part></tp:taxon-name></italic>; 9. <italic><tp:taxon-name><tp:taxon-name-part taxon-name-part-type="genus" reg="Trilacuna">T.</tp:taxon-name-part><tp:taxon-name-part taxon-name-part-type="species" reg="hponkanrazi">hponkanrazi</tp:taxon-name-part></tp:taxon-name></italic>; 10. <italic><tp:taxon-name><tp:taxon-name-part taxon-name-part-type="genus" reg="Trilacuna">T.</tp:taxon-name-part><tp:taxon-name-part taxon-name-part-type="species" reg="triseta">triseta</tp:taxon-name-part></tp:taxon-name></italic>; 11. <italic><tp:taxon-name><tp:taxon-name-part taxon-name-part-type="genus" reg="Trilacuna">T.</tp:taxon-name-part><tp:taxon-name-part taxon-name-part-type="species" reg="zhigangi">zhigangi</tp:taxon-name-part></tp:taxon-name></italic>; 12. <italic><tp:taxon-name><tp:taxon-name-part taxon-name-part-type="genus" reg="Trilacuna">T.</tp:taxon-name-part><tp:taxon-name-part taxon-name-part-type="species" reg="bawan">bawan</tp:taxon-name-part></tp:taxon-name></italic>; 13. <italic><tp:taxon-name><tp:taxon-name-part taxon-name-part-type="genus" reg="Trilacuna">T.</tp:taxon-name-part><tp:taxon-name-part taxon-name-part-type="species" reg="cangshan">cangshan</tp:taxon-name-part></tp:taxon-name></italic>; 14. <italic><tp:taxon-name><tp:taxon-name-part taxon-name-part-type="genus" reg="Trilacuna">T.</tp:taxon-name-part><tp:taxon-name-part taxon-name-part-type="species" reg="cuneata">cuneata</tp:taxon-name-part></tp:taxon-name></italic>; 15. <italic><tp:taxon-name><tp:taxon-name-part taxon-name-part-type="genus" reg="Trilacuna">T.</tp:taxon-name-part><tp:taxon-name-part taxon-name-part-type="species" reg="datang">datang</tp:taxon-name-part></tp:taxon-name></italic>; 16. <italic><tp:taxon-name><tp:taxon-name-part taxon-name-part-type="genus" reg="Trilacuna">T.</tp:taxon-name-part><tp:taxon-name-part taxon-name-part-type="species" reg="fugong">fugong</tp:taxon-name-part></tp:taxon-name></italic>; 17. <italic><tp:taxon-name><tp:taxon-name-part taxon-name-part-type="genus" reg="Trilacuna">T.</tp:taxon-name-part><tp:taxon-name-part taxon-name-part-type="species" reg="gongshan">gongshan</tp:taxon-name-part></tp:taxon-name></italic>; 18. <italic><tp:taxon-name><tp:taxon-name-part taxon-name-part-type="genus" reg="Trilacuna">T.</tp:taxon-name-part><tp:taxon-name-part taxon-name-part-type="species" reg="longling">longling</tp:taxon-name-part></tp:taxon-name></italic>; 19. <italic><tp:taxon-name><tp:taxon-name-part taxon-name-part-type="genus" reg="Trilacuna">T.</tp:taxon-name-part><tp:taxon-name-part taxon-name-part-type="species" reg="rastrum">rastrum</tp:taxon-name-part></tp:taxon-name></italic>; 20. <italic><tp:taxon-name><tp:taxon-name-part taxon-name-part-type="genus" reg="Trilacuna">T.</tp:taxon-name-part><tp:taxon-name-part taxon-name-part-type="species" reg="wuhe">wuhe</tp:taxon-name-part></tp:taxon-name></italic>; 21. <italic><tp:taxon-name><tp:taxon-name-part taxon-name-part-type="genus" reg="Trilacuna">T.</tp:taxon-name-part><tp:taxon-name-part taxon-name-part-type="species" reg="wumanshan">wumanshan</tp:taxon-name-part></tp:taxon-name></italic>; 22. <italic><tp:taxon-name><tp:taxon-name-part taxon-name-part-type="genus" reg="Trilacuna">T.</tp:taxon-name-part><tp:taxon-name-part taxon-name-part-type="species" reg="xiaoheishan">xiaoheishan</tp:taxon-name-part></tp:taxon-name></italic>; 23. <italic><tp:taxon-name><tp:taxon-name-part taxon-name-part-type="genus" reg="Trilacuna">T.</tp:taxon-name-part><tp:taxon-name-part taxon-name-part-type="species" reg="mainling">mainling</tp:taxon-name-part></tp:taxon-name></italic> sp. nov.; 24. <italic><tp:taxon-name><tp:taxon-name-part taxon-name-part-type="genus" reg="Trilacuna">T.</tp:taxon-name-part><tp:taxon-name-part taxon-name-part-type="species" reg="metok">metok</tp:taxon-name-part></tp:taxon-name></italic> sp. nov.; 25. <italic><tp:taxon-name><tp:taxon-name-part taxon-name-part-type="genus" reg="Trilacuna">T.</tp:taxon-name-part><tp:taxon-name-part taxon-name-part-type="species" reg="zayu">zayu</tp:taxon-name-part></tp:taxon-name></italic> sp. nov.</p></caption><graphic xmlns:xlink="http://www.w3.org/1999/xlink" xlink:href="zookeys-1229-213_article-145844__-g001.jpg" position="float" orientation="portrait" xlink:type="simple" id="oo_1264606.jpg"><uri content-type="original_file" xlink:type="simple">https://binary.pensoft.net/fig/1264606</uri></graphic></fig></tp:treatment-sec><ref-list><ref id="B1"><mixed-citation xmlns:xlink="http://www.w3.org/1999/xlink" xlink:type="simple"><person-group><name name-style="western"><surname>Grismado</surname><given-names>CJ</given-names></name><name name-style="western"><surname>Deeleman-Reinhold</surname><given-names>CL</given-names></name><name name-style="western"><surname>Piacentini</surname><given-names>LN</given-names></name><name name-style="western"><surname>Izquierdo</surname><given-names>MA</given-names></name><name name-style="western"><surname>Ramírez</surname><given-names>MJ</given-names></name></person-group> (<year>2014</year>) <article-title>Taxonomic review of the goblin spiders of the genus <italic><tp:taxon-name><tp:taxon-name-part taxon-name-part-type="genus">Dysderoides</tp:taxon-name-part></tp:taxon-name></italic> Fage and their Himalayan relatives of the genera <italic><tp:taxon-name><tp:taxon-name-part taxon-name-part-type="genus">Trilacuna</tp:taxon-name-part></tp:taxon-name></italic> Tong and Li and <italic><tp:taxon-name><tp:taxon-name-part taxon-name-part-type="genus">Himalayana</tp:taxon-name-part></tp:taxon-name></italic>, new genus (<tp:taxon-name><tp:taxon-name-part taxon-name-part-type="order">Araneae</tp:taxon-name-part></tp:taxon-name>, <tp:taxon-name><tp:taxon-name-part taxon-name-part-type="family">Oonopidae</tp:taxon-name-part></tp:taxon-name>).</article-title><source>Bulletin of the American Museum of Natural History</source><volume>387</volume>: <fpage>1</fpage>–<lpage>108</lpage>. <ext-link xlink:href="10.1206/843.1" ext-link-type="doi" xlink:type="simple">https://doi.org/10.1206/843.1</ext-link></mixed-citation></ref></ref-list></tp:taxon-treatment>
