# Supplementary material for: ﻿First record of the genus Trilacuna Tong & Li, 2007 (Araneae, Oonopidae) from Xizang, China, with descriptions of three new species and one newly recorded species
Source: Zookeys. 2025 Feb 27;1229:213–32. doi: 10.3897/zookeys.1229.145844 (PMC11886598; doi:10.3897/zookeys.1229.145844)
Supplement: XML Treatment for Trilacuna mainling [file zookeys.1229.145844-treatment3.xml]

<!DOCTYPE tp:taxon-treatment
  PUBLIC "-//TaxonX//DTD Taxonomic Treatment Publishing DTD v0 20100105//EN" "tax-treatment-NSO.dtd">
<tp:taxon-treatment xmlns:tp="http://www.plazi.org/taxpub"><tp:treatment-meta><kwd-group><label>Taxon classification</label><kwd>
              <named-content content-type="kingdom">Animalia</named-content>
            </kwd><kwd>
              <named-content content-type="order">Araneae</named-content>
            </kwd><kwd>
              <named-content content-type="family">Oonopidae</named-content>
            </kwd></kwd-group><mixed-citation publication-type="journal"><person-group><name><surname>Shi</surname><given-names>Songlu</given-names></name><name><surname>Bian</surname><given-names>Dongju</given-names></name><name><surname>Tong</surname><given-names>Yanfeng</given-names></name><name><surname>Li</surname><given-names>Shuqiang</given-names></name></person-group><article-title>﻿First record of the genus <italic><tp:taxon-name><tp:taxon-name-part taxon-name-part-type="genus" reg="Trilacuna">Trilacuna</tp:taxon-name-part></tp:taxon-name></italic> Tong &amp; Li, 2007 (<tp:taxon-name><tp:taxon-name-part taxon-name-part-type="order">Araneae</tp:taxon-name-part></tp:taxon-name>, <tp:taxon-name><tp:taxon-name-part taxon-name-part-type="family">Oonopidae</tp:taxon-name-part></tp:taxon-name>) from Xizang, China, with descriptions of three new species and one newly recorded species</article-title><source>Zookeys</source><day>27</day><month>02</month><year>2025</year><volume>1229</volume><fpage>213</fpage><lpage>232</lpage><pub-id pub-id-type="doi">10.3897/zookeys.1229.145844</pub-id></mixed-citation></tp:treatment-meta><tp:nomenclature><label>﻿</label><tp:taxon-name>
            <object-id xmlns:xlink="http://www.w3.org/1999/xlink" content-type="arpha" xlink:type="simple">10C194EB-8523-5728-AB8A-6300B114E3E7</object-id>
            <tp:taxon-name-part taxon-name-part-type="genus" reg="Trilacuna">Trilacuna</tp:taxon-name-part>
            <tp:taxon-name-part taxon-name-part-type="species" reg="mainling">mainling</tp:taxon-name-part>
            <object-id xmlns:xlink="http://www.w3.org/1999/xlink" content-type="zoobank" xlink:type="simple">https://zoobank.org/BD584F02-7DB4-4A08-93F8-C2A92BDD109D</object-id>
          </tp:taxon-name><tp:taxon-authority>Tong &amp; Li</tp:taxon-authority><tp:taxon-status xmlns:xlink="http://www.w3.org/1999/xlink" xlink:type="simple">sp. nov.</tp:taxon-status><xref ref-type="fig" rid="F5">Figs 5A–H</xref><xref ref-type="fig" rid="F6">, 6</xref><xref ref-type="fig" rid="F7">, 7</xref><xref ref-type="fig" rid="F14">, 14A, B</xref></tp:nomenclature><tp:treatment-sec sec-type="material" id="SECID0EELAE"><title>Material examined.</title><p><bold><italic>Holotype</italic></bold> China • ♂ (<abbrev xmlns:xlink="http://www.w3.org/1999/xlink" xlink:title="Shenyang Normal University" id="ABBRID0EPLAE" xlink:type="simple">SYNU</abbrev>-914); Xizang, N of Mainling Co.; <named-content xmlns:xlink="http://www.w3.org/1999/xlink" content-type="dwc:verbatimCoordinates" xlink:type="simple"><named-content content-type="geo-json" specific-use="{&#34;type&#34;:&#34;Point&#34;,&#34;coordinates&#34;:[94.221817,29.221833]}" id="NCID0EWLAE" xlink:type="simple">29°13.310'N, 94°13.309'E</named-content></named-content>, 3050 m elev.; 13.VIII.2013; Q. Cao leg. <bold><italic>Paratype</italic>.</bold> China • 1♀ (<abbrev xmlns:xlink="http://www.w3.org/1999/xlink" xlink:title="Shenyang Normal University" id="ABBRID0E6LAE" xlink:type="simple">SYNU</abbrev>-915); same data as holotype.</p></tp:treatment-sec><tp:treatment-sec sec-type="etymology" id="SECID0EDMAE"><title>Etymology.</title><p>The specific name is a noun in apposition taken from the type locality.</p></tp:treatment-sec><tp:treatment-sec sec-type="diagnosis" id="SECID0EIMAE"><title>Diagnosis.</title><p>The new species is similar to <italic><tp:taxon-name><tp:taxon-name-part taxon-name-part-type="genus" reg="Trilacuna">T.</tp:taxon-name-part><tp:taxon-name-part taxon-name-part-type="species" reg="bangla">bangla</tp:taxon-name-part></tp:taxon-name></italic> in the shape of the bulb but can be distinguished by the male epigastric region with a small wedge-shaped process (Fig. <xref ref-type="fig" rid="F5">5D</xref>, arrow) vs. lacking, but with a row of enlarged setae (Fig. <xref ref-type="fig" rid="F2">2G</xref>, arrow); the psembolus with serrated structure at the base (Fig. <xref ref-type="fig" rid="F6">6M</xref>, arrow) vs. lacking, instead of cluster of fibers (Fig. <xref ref-type="fig" rid="F3">3I</xref>); the reticulated abdominal scutum of the female (Fig. <xref ref-type="fig" rid="F7">7A, C, E</xref>) vs. smooth (Fig. <xref ref-type="fig" rid="F4">4A, C, E</xref>); and the very small globular structure of the endogyne (Fig. <xref ref-type="fig" rid="F14">14B</xref>) vs. very large (Fig. <xref ref-type="fig" rid="F14">14F</xref>).</p><fig id="F5" position="float" orientation="portrait"><object-id xmlns:xlink="http://www.w3.org/1999/xlink" content-type="doi" xlink:type="simple">10.3897/zookeys.1229.145844.figure5</object-id><object-id xmlns:xlink="http://www.w3.org/1999/xlink" content-type="arpha" xlink:type="simple">5F948E8A-6D2F-5E47-A155-BA8DD1FB19C0</object-id><label>Figure 5.</label><caption><p><italic><tp:taxon-name><tp:taxon-name-part taxon-name-part-type="genus" reg="Trilacuna">Trilacuna</tp:taxon-name-part><tp:taxon-name-part taxon-name-part-type="species" reg="mainling">mainling</tp:taxon-name-part></tp:taxon-name></italic> sp. nov., male holotype (<bold>A–H</bold>), <italic><tp:taxon-name><tp:taxon-name-part taxon-name-part-type="genus" reg="Trilacuna">Trilacuna</tp:taxon-name-part><tp:taxon-name-part taxon-name-part-type="species" reg="metok">metok</tp:taxon-name-part></tp:taxon-name></italic> sp. nov. (<bold>I</bold>), <italic><tp:taxon-name><tp:taxon-name-part taxon-name-part-type="genus" reg="Trilacuna">Trilacuna</tp:taxon-name-part><tp:taxon-name-part taxon-name-part-type="species" reg="bangla">bangla</tp:taxon-name-part></tp:taxon-name></italic> (<bold>J</bold>), <italic><tp:taxon-name><tp:taxon-name-part taxon-name-part-type="genus" reg="Trilacuna">Trilacuna</tp:taxon-name-part><tp:taxon-name-part taxon-name-part-type="species" reg="zayu">zayu</tp:taxon-name-part></tp:taxon-name></italic> sp. nov. (<bold>K</bold>) <bold>A, C, E, G</bold> prosoma, dorsal, ventral, lateral and anterior views <bold>B, D, F</bold> abdomen, dorsal, ventral and lateral views, arrow shows the small wedge-shaped process <bold>H–K</bold> endites, ventral view. Scale bars: 0.4 mm.</p></caption><graphic xmlns:xlink="http://www.w3.org/1999/xlink" xlink:href="zookeys-1229-213_article-145844__-g005.jpg" position="float" orientation="portrait" xlink:type="simple" id="oo_1264610.jpg"><uri content-type="original_file" xlink:type="simple">https://binary.pensoft.net/fig/1264610</uri></graphic></fig><fig id="F6" position="float" orientation="portrait"><object-id xmlns:xlink="http://www.w3.org/1999/xlink" content-type="doi" xlink:type="simple">10.3897/zookeys.1229.145844.figure6</object-id><object-id xmlns:xlink="http://www.w3.org/1999/xlink" content-type="arpha" xlink:type="simple">6B0D9F29-F38B-53C8-86FB-CD8E1DEC6326</object-id><label>Figure 6.</label><caption><p><italic><tp:taxon-name><tp:taxon-name-part taxon-name-part-type="genus" reg="Trilacuna">Trilacuna</tp:taxon-name-part><tp:taxon-name-part taxon-name-part-type="species" reg="mainling">mainling</tp:taxon-name-part></tp:taxon-name></italic> sp. nov., male left palp <bold>A–F</bold> (light) and <bold>G–N</bold> (<abbrev xmlns:xlink="http://www.w3.org/1999/xlink" xlink:title="Scanning electron microscope" id="ABBRID0EXQAE" xlink:type="simple">SEM</abbrev>) <bold>A, G</bold> prolateral view <bold>B, H</bold> dorsal view <bold>C, I</bold> retrolateral view <bold>D, M</bold> distal part of bulb, prolateral view, arrow shows the serrated structure <bold>E, K</bold> distal part of bulb, dorsal view <bold>F, N</bold> distal part of bulb, retrolateral view <bold>J, L</bold> bulb, prolateral and retrolateral views. Scale bars: 0.1 mm (<bold>A–C, G–J, L</bold>); 0.05 mm (<bold>D–F, K, M, N</bold>).</p></caption><graphic xmlns:xlink="http://www.w3.org/1999/xlink" xlink:href="zookeys-1229-213_article-145844__-g006.jpg" position="float" orientation="portrait" xlink:type="simple" id="oo_1264611.jpg"><uri content-type="original_file" xlink:type="simple">https://binary.pensoft.net/fig/1264611</uri></graphic></fig><fig id="F7" position="float" orientation="portrait"><object-id xmlns:xlink="http://www.w3.org/1999/xlink" content-type="doi" xlink:type="simple">10.3897/zookeys.1229.145844.figure7</object-id><object-id xmlns:xlink="http://www.w3.org/1999/xlink" content-type="arpha" xlink:type="simple">855DB07F-1973-5E38-9CE2-BE70102564BC</object-id><label>Figure 7.</label><caption><p><italic><tp:taxon-name><tp:taxon-name-part taxon-name-part-type="genus" reg="Trilacuna">Trilacuna</tp:taxon-name-part><tp:taxon-name-part taxon-name-part-type="species" reg="mainling">mainling</tp:taxon-name-part></tp:taxon-name></italic> sp. nov., female paratype <bold>A, C, E</bold> habitus, dorsal, ventral and lateral views <bold>B, D, F, H</bold> prosoma, dorsal, ventral, lateral and anterior views <bold>G</bold> abdomen, ventral view. Scale bars: 0.4 mm.</p></caption><graphic xmlns:xlink="http://www.w3.org/1999/xlink" xlink:href="zookeys-1229-213_article-145844__-g007.jpg" position="float" orientation="portrait" xlink:type="simple" id="oo_1264612.jpg"><uri content-type="original_file" xlink:type="simple">https://binary.pensoft.net/fig/1264612</uri></graphic></fig></tp:treatment-sec><tp:treatment-sec sec-type="description" id="SECID0EQSAE"><title>Description.</title><p><bold>Male.</bold> Body: yellow, legs lighter; habitus as in Fig. <xref ref-type="fig" rid="F5">5A–F</xref>; body length 1.59. Carapace (Fig. <xref ref-type="fig" rid="F5">5A, E</xref>): 0.87 long, 0.72 wide; sides granulate. Eyes (Fig. <xref ref-type="fig" rid="F5">5A, G</xref>): well developed; ALE separated from edge of carapace by one diameter. Mouthparts (Fig. <xref ref-type="fig" rid="F5">5C, G, H</xref>): endites slender, distally not branched. Sternum (Fig. <xref ref-type="fig" rid="F5">5C</xref>): surface reticulated. Abdomen: 0.63 long, 0.48 wide; sperm pore situated at level of anterior spiracles; apodemes present, posterior spiracles connected by groove; with small wedge-shaped process situated between anterior and posterior spiracles; epigastric region slightly elevated (Fig. <xref ref-type="fig" rid="F5">5D, F</xref>). Palp (Fig. <xref ref-type="fig" rid="F6">6A–N</xref>): orange; 0.68 long (0.21, 0.12, 0.11, 0.24); femur not enlarged (width/length = 0.46); bulb triangle; psembolus with several rows of serrated structure at base, psembolus proper surrounded by numerous fiber structures.</p><p><bold>Female (<italic>paratype</italic>, <abbrev xmlns:xlink="http://www.w3.org/1999/xlink" xlink:title="Shenyang Normal University" id="ABBRID0E1TAE" xlink:type="simple">SYNU</abbrev>-915).</bold> As in male except as noted. Body: habitus as in Fig. <xref ref-type="fig" rid="F7">7A, C, E</xref>; body length 2.19. Carapace: 0.97 long, 0.79 wide; Abdomen: 1.37 long, 0.74 wide; dorsal and ventral scutum surface reticulated. Epigastric area (Figs <xref ref-type="fig" rid="F7">7G</xref>, <xref ref-type="fig" rid="F14">14A</xref>): with recurved, strongly sclerotized arches (sar). Endogyne (Fig. <xref ref-type="fig" rid="F14">14B</xref>): with narrow, transverse sclerite (tsc); with anterior large T-shaped sclerite (as) and posterior small globular structure (glo); transverse bars (tba) with pair of lateral apodemes (ap).</p></tp:treatment-sec><tp:treatment-sec sec-type="distribution" id="SECID0EPUAE"><title>Distribution.</title><p>Known only from the type locality (Fig. <xref ref-type="fig" rid="F1">1</xref>).</p></tp:treatment-sec><tp:treatment-sec><!--Section generated to contain objects referenced in tp:taxon-treatment.--><fig id="F14" position="float" orientation="portrait"><object-id xmlns:xlink="http://www.w3.org/1999/xlink" content-type="doi" xlink:type="simple">10.3897/zookeys.1229.145844.figure14</object-id><object-id xmlns:xlink="http://www.w3.org/1999/xlink" content-type="arpha" xlink:type="simple">D617E478-4F49-5867-9A86-570368259B1D</object-id><label>Figure 14.</label><caption><p><italic><tp:taxon-name><tp:taxon-name-part taxon-name-part-type="genus" reg="Trilacuna">Trilacuna</tp:taxon-name-part></tp:taxon-name></italic> spp., endogyne <bold>A, B</bold><italic><tp:taxon-name><tp:taxon-name-part taxon-name-part-type="genus" reg="Trilacuna">Trilacuna</tp:taxon-name-part><tp:taxon-name-part taxon-name-part-type="species" reg="mainling">mainling</tp:taxon-name-part></tp:taxon-name></italic> sp. nov. <bold>C, D</bold><italic><tp:taxon-name><tp:taxon-name-part taxon-name-part-type="genus" reg="Trilacuna">Trilacuna</tp:taxon-name-part><tp:taxon-name-part taxon-name-part-type="species" reg="metok">metok</tp:taxon-name-part></tp:taxon-name></italic> sp. nov. <bold>E, F</bold><italic><tp:taxon-name><tp:taxon-name-part taxon-name-part-type="genus" reg="Trilacuna">Trilacuna</tp:taxon-name-part><tp:taxon-name-part taxon-name-part-type="species" reg="bangla">bangla</tp:taxon-name-part></tp:taxon-name></italic> Grismado &amp; Ramírez, 2014 <bold>G, H</bold><italic><tp:taxon-name><tp:taxon-name-part taxon-name-part-type="genus" reg="Trilacuna">Trilacuna</tp:taxon-name-part><tp:taxon-name-part taxon-name-part-type="species" reg="zayu">zayu</tp:taxon-name-part></tp:taxon-name></italic> sp. nov. <bold>A, C, E, G</bold> ventral view <bold>B, D, F, H</bold> dorsal view. Abbreviations: ap = apodeme; as = anterior sclerite; glo = globular structure; psp = posterior spiracle; sar = sclerotized, recurved arches; tba = transverse bars; tms = transverse membranous structure; tsc = transverse sclerite. Scale bars: 0.1 mm.</p></caption><graphic xmlns:xlink="http://www.w3.org/1999/xlink" xlink:href="zookeys-1229-213_article-145844__-g014.jpg" position="float" orientation="portrait" xlink:type="simple" id="oo_1264619.jpg"><uri content-type="original_file" xlink:type="simple">https://binary.pensoft.net/fig/1264619</uri></graphic></fig><fig id="F2" position="float" orientation="portrait"><object-id xmlns:xlink="http://www.w3.org/1999/xlink" content-type="doi" xlink:type="simple">10.3897/zookeys.1229.145844.figure2</object-id><object-id xmlns:xlink="http://www.w3.org/1999/xlink" content-type="arpha" xlink:type="simple">2120465F-BDD4-5B37-9DD5-8990E7D10BEF</object-id><label>Figure 2.</label><caption><p><italic><tp:taxon-name><tp:taxon-name-part taxon-name-part-type="genus" reg="Trilacuna">Trilacuna</tp:taxon-name-part><tp:taxon-name-part taxon-name-part-type="species" reg="bangla">bangla</tp:taxon-name-part></tp:taxon-name></italic> Grismado &amp; Ramírez, 2014, male <bold>A, C, E</bold> habitus, dorsal, ventral and lateral views <bold>B, D, F, H</bold> prosoma, dorsal, ventral, lateral and anterior views <bold>G</bold> abdomen, ventral view, arrow shows the row of setae. Scale bars: 0.4 mm.</p></caption><graphic xmlns:xlink="http://www.w3.org/1999/xlink" xlink:href="zookeys-1229-213_article-145844__-g002.jpg" position="float" orientation="portrait" xlink:type="simple" id="oo_1264607.jpg"><uri content-type="original_file" xlink:type="simple">https://binary.pensoft.net/fig/1264607</uri></graphic></fig><fig id="F3" position="float" orientation="portrait"><object-id xmlns:xlink="http://www.w3.org/1999/xlink" content-type="doi" xlink:type="simple">10.3897/zookeys.1229.145844.figure3</object-id><object-id xmlns:xlink="http://www.w3.org/1999/xlink" content-type="arpha" xlink:type="simple">287621D5-0289-5723-BCF4-CF7BF31FC640</object-id><label>Figure 3.</label><caption><p><italic><tp:taxon-name><tp:taxon-name-part taxon-name-part-type="genus" reg="Trilacuna">Trilacuna</tp:taxon-name-part><tp:taxon-name-part taxon-name-part-type="species" reg="bangla">bangla</tp:taxon-name-part></tp:taxon-name></italic> Grismado &amp; Ramírez, 2014, male left palp <bold>A–C</bold> (light) and <bold>D–K</bold> (<abbrev xmlns:xlink="http://www.w3.org/1999/xlink" xlink:title="Scanning electron microscope" id="ABBRID0EJHAE" xlink:type="simple">SEM</abbrev>) <bold>A, D</bold> prolateral view <bold>B, E</bold> dorsal view <bold>C, F</bold> retrolateral view <bold>G</bold> bulb, prolateral view <bold>H</bold> bulb, retrolateral view <bold>I, J, K</bold> distal part of bulb, prolateral, dorsal and retrolateral views. Scale bars: 0.1 mm (<bold>A–G</bold>); 0.05 mm (<bold>I–K</bold>).</p></caption><graphic xmlns:xlink="http://www.w3.org/1999/xlink" xlink:href="zookeys-1229-213_article-145844__-g003.jpg" position="float" orientation="portrait" xlink:type="simple" id="oo_1264608.jpg"><uri content-type="original_file" xlink:type="simple">https://binary.pensoft.net/fig/1264608</uri></graphic></fig><fig id="F4" position="float" orientation="portrait"><object-id xmlns:xlink="http://www.w3.org/1999/xlink" content-type="doi" xlink:type="simple">10.3897/zookeys.1229.145844.figure4</object-id><object-id xmlns:xlink="http://www.w3.org/1999/xlink" content-type="arpha" xlink:type="simple">8711BAF7-E018-5C0D-A70F-21CCAD8B23A2</object-id><label>Figure 4.</label><caption><p><italic><tp:taxon-name><tp:taxon-name-part taxon-name-part-type="genus" reg="Trilacuna">Trilacuna</tp:taxon-name-part><tp:taxon-name-part taxon-name-part-type="species" reg="bangla">bangla</tp:taxon-name-part></tp:taxon-name></italic> Grismado &amp; Ramírez, 2014, female <bold>A, C, E</bold> habitus, dorsal, ventral and lateral views <bold>B, D, F, H</bold> prosoma, dorsal, ventral, lateral and anterior views <bold>G</bold> abdomen, ventral view. Scale bars: 0.4 mm.</p></caption><graphic xmlns:xlink="http://www.w3.org/1999/xlink" xlink:href="zookeys-1229-213_article-145844__-g004.jpg" position="float" orientation="portrait" xlink:type="simple" id="oo_1264609.jpg"><uri content-type="original_file" xlink:type="simple">https://binary.pensoft.net/fig/1264609</uri></graphic></fig><fig id="F1" position="float" orientation="portrait"><object-id xmlns:xlink="http://www.w3.org/1999/xlink" content-type="doi" xlink:type="simple">10.3897/zookeys.1229.145844.figure1</object-id><object-id xmlns:xlink="http://www.w3.org/1999/xlink" content-type="arpha" xlink:type="simple">37E4DF4A-7ABA-5DC9-B8CB-7910AF801A92</object-id><label>Figure 1.</label><caption><p>Distribution records of <italic><tp:taxon-name><tp:taxon-name-part taxon-name-part-type="genus" reg="Trilacuna">Trilacuna</tp:taxon-name-part></tp:taxon-name></italic> species from the Himalaya region: green circles represent 22 known species, red circles indicate the three new species. 1. <italic><tp:taxon-name><tp:taxon-name-part taxon-name-part-type="genus" reg="Trilacuna">T.</tp:taxon-name-part><tp:taxon-name-part taxon-name-part-type="species" reg="hazara">hazara</tp:taxon-name-part></tp:taxon-name></italic>; 2. <italic><tp:taxon-name><tp:taxon-name-part taxon-name-part-type="genus" reg="Trilacuna">T.</tp:taxon-name-part><tp:taxon-name-part taxon-name-part-type="species" reg="bangla">bangla</tp:taxon-name-part></tp:taxon-name></italic>; 3. <italic><tp:taxon-name><tp:taxon-name-part taxon-name-part-type="genus" reg="Trilacuna">T.</tp:taxon-name-part><tp:taxon-name-part taxon-name-part-type="species" reg="aenobarba">aenobarba</tp:taxon-name-part></tp:taxon-name></italic>; 4. <italic><tp:taxon-name><tp:taxon-name-part taxon-name-part-type="genus" reg="Trilacuna">T.</tp:taxon-name-part><tp:taxon-name-part taxon-name-part-type="species" reg="besucheti">besucheti</tp:taxon-name-part></tp:taxon-name></italic>; 5. <italic><tp:taxon-name><tp:taxon-name-part taxon-name-part-type="genus" reg="Trilacuna">T.</tp:taxon-name-part><tp:taxon-name-part taxon-name-part-type="species" reg="loebli">loebli</tp:taxon-name-part></tp:taxon-name></italic>; 6. <italic><tp:taxon-name><tp:taxon-name-part taxon-name-part-type="genus" reg="Trilacuna">T.</tp:taxon-name-part><tp:taxon-name-part taxon-name-part-type="species" reg="mahanadi">mahanadi</tp:taxon-name-part></tp:taxon-name></italic>; 7. <italic><tp:taxon-name><tp:taxon-name-part taxon-name-part-type="genus" reg="Trilacuna">T.</tp:taxon-name-part><tp:taxon-name-part taxon-name-part-type="species" reg="meghalaya">meghalaya</tp:taxon-name-part></tp:taxon-name></italic>; 8. <italic><tp:taxon-name><tp:taxon-name-part taxon-name-part-type="genus" reg="Trilacuna">T.</tp:taxon-name-part><tp:taxon-name-part taxon-name-part-type="species" reg="changzi">changzi</tp:taxon-name-part></tp:taxon-name></italic>; 9. <italic><tp:taxon-name><tp:taxon-name-part taxon-name-part-type="genus" reg="Trilacuna">T.</tp:taxon-name-part><tp:taxon-name-part taxon-name-part-type="species" reg="hponkanrazi">hponkanrazi</tp:taxon-name-part></tp:taxon-name></italic>; 10. <italic><tp:taxon-name><tp:taxon-name-part taxon-name-part-type="genus" reg="Trilacuna">T.</tp:taxon-name-part><tp:taxon-name-part taxon-name-part-type="species" reg="triseta">triseta</tp:taxon-name-part></tp:taxon-name></italic>; 11. <italic><tp:taxon-name><tp:taxon-name-part taxon-name-part-type="genus" reg="Trilacuna">T.</tp:taxon-name-part><tp:taxon-name-part taxon-name-part-type="species" reg="zhigangi">zhigangi</tp:taxon-name-part></tp:taxon-name></italic>; 12. <italic><tp:taxon-name><tp:taxon-name-part taxon-name-part-type="genus" reg="Trilacuna">T.</tp:taxon-name-part><tp:taxon-name-part taxon-name-part-type="species" reg="bawan">bawan</tp:taxon-name-part></tp:taxon-name></italic>; 13. <italic><tp:taxon-name><tp:taxon-name-part taxon-name-part-type="genus" reg="Trilacuna">T.</tp:taxon-name-part><tp:taxon-name-part taxon-name-part-type="species" reg="cangshan">cangshan</tp:taxon-name-part></tp:taxon-name></italic>; 14. <italic><tp:taxon-name><tp:taxon-name-part taxon-name-part-type="genus" reg="Trilacuna">T.</tp:taxon-name-part><tp:taxon-name-part taxon-name-part-type="species" reg="cuneata">cuneata</tp:taxon-name-part></tp:taxon-name></italic>; 15. <italic><tp:taxon-name><tp:taxon-name-part taxon-name-part-type="genus" reg="Trilacuna">T.</tp:taxon-name-part><tp:taxon-name-part taxon-name-part-type="species" reg="datang">datang</tp:taxon-name-part></tp:taxon-name></italic>; 16. <italic><tp:taxon-name><tp:taxon-name-part taxon-name-part-type="genus" reg="Trilacuna">T.</tp:taxon-name-part><tp:taxon-name-part taxon-name-part-type="species" reg="fugong">fugong</tp:taxon-name-part></tp:taxon-name></italic>; 17. <italic><tp:taxon-name><tp:taxon-name-part taxon-name-part-type="genus" reg="Trilacuna">T.</tp:taxon-name-part><tp:taxon-name-part taxon-name-part-type="species" reg="gongshan">gongshan</tp:taxon-name-part></tp:taxon-name></italic>; 18. <italic><tp:taxon-name><tp:taxon-name-part taxon-name-part-type="genus" reg="Trilacuna">T.</tp:taxon-name-part><tp:taxon-name-part taxon-name-part-type="species" reg="longling">longling</tp:taxon-name-part></tp:taxon-name></italic>; 19. <italic><tp:taxon-name><tp:taxon-name-part taxon-name-part-type="genus" reg="Trilacuna">T.</tp:taxon-name-part><tp:taxon-name-part taxon-name-part-type="species" reg="rastrum">rastrum</tp:taxon-name-part></tp:taxon-name></italic>; 20. <italic><tp:taxon-name><tp:taxon-name-part taxon-name-part-type="genus" reg="Trilacuna">T.</tp:taxon-name-part><tp:taxon-name-part taxon-name-part-type="species" reg="wuhe">wuhe</tp:taxon-name-part></tp:taxon-name></italic>; 21. <italic><tp:taxon-name><tp:taxon-name-part taxon-name-part-type="genus" reg="Trilacuna">T.</tp:taxon-name-part><tp:taxon-name-part taxon-name-part-type="species" reg="wumanshan">wumanshan</tp:taxon-name-part></tp:taxon-name></italic>; 22. <italic><tp:taxon-name><tp:taxon-name-part taxon-name-part-type="genus" reg="Trilacuna">T.</tp:taxon-name-part><tp:taxon-name-part taxon-name-part-type="species" reg="xiaoheishan">xiaoheishan</tp:taxon-name-part></tp:taxon-name></italic>; 23. <italic><tp:taxon-name><tp:taxon-name-part taxon-name-part-type="genus" reg="Trilacuna">T.</tp:taxon-name-part><tp:taxon-name-part taxon-name-part-type="species" reg="mainling">mainling</tp:taxon-name-part></tp:taxon-name></italic> sp. nov.; 24. <italic><tp:taxon-name><tp:taxon-name-part taxon-name-part-type="genus" reg="Trilacuna">T.</tp:taxon-name-part><tp:taxon-name-part taxon-name-part-type="species" reg="metok">metok</tp:taxon-name-part></tp:taxon-name></italic> sp. nov.; 25. <italic><tp:taxon-name><tp:taxon-name-part taxon-name-part-type="genus" reg="Trilacuna">T.</tp:taxon-name-part><tp:taxon-name-part taxon-name-part-type="species" reg="zayu">zayu</tp:taxon-name-part></tp:taxon-name></italic> sp. nov.</p></caption><graphic xmlns:xlink="http://www.w3.org/1999/xlink" xlink:href="zookeys-1229-213_article-145844__-g001.jpg" position="float" orientation="portrait" xlink:type="simple" id="oo_1264606.jpg"><uri content-type="original_file" xlink:type="simple">https://binary.pensoft.net/fig/1264606</uri></graphic></fig></tp:treatment-sec></tp:taxon-treatment>
