# Supplementary material for: ﻿First record of the genus Trilacuna Tong & Li, 2007 (Araneae, Oonopidae) from Xizang, China, with descriptions of three new species and one newly recorded species
Source: Zookeys. 2025 Feb 27;1229:213–32. doi: 10.3897/zookeys.1229.145844 (PMC11886598; doi:10.3897/zookeys.1229.145844)
Supplement: XML Treatment for Trilacuna zayu [file zookeys.1229.145844-treatment5.xml]

<!DOCTYPE tp:taxon-treatment
  PUBLIC "-//TaxonX//DTD Taxonomic Treatment Publishing DTD v0 20100105//EN" "tax-treatment-NSO.dtd">
<tp:taxon-treatment xmlns:tp="http://www.plazi.org/taxpub"><tp:treatment-meta><kwd-group><label>Taxon classification</label><kwd>
              <named-content content-type="kingdom">Animalia</named-content>
            </kwd><kwd>
              <named-content content-type="order">Araneae</named-content>
            </kwd><kwd>
              <named-content content-type="family">Oonopidae</named-content>
            </kwd></kwd-group><mixed-citation publication-type="journal"><person-group><name><surname>Shi</surname><given-names>Songlu</given-names></name><name><surname>Bian</surname><given-names>Dongju</given-names></name><name><surname>Tong</surname><given-names>Yanfeng</given-names></name><name><surname>Li</surname><given-names>Shuqiang</given-names></name></person-group><article-title>﻿First record of the genus <italic><tp:taxon-name><tp:taxon-name-part taxon-name-part-type="genus" reg="Trilacuna">Trilacuna</tp:taxon-name-part></tp:taxon-name></italic> Tong &amp; Li, 2007 (<tp:taxon-name><tp:taxon-name-part taxon-name-part-type="order">Araneae</tp:taxon-name-part></tp:taxon-name>, <tp:taxon-name><tp:taxon-name-part taxon-name-part-type="family">Oonopidae</tp:taxon-name-part></tp:taxon-name>) from Xizang, China, with descriptions of three new species and one newly recorded species</article-title><source>Zookeys</source><day>27</day><month>02</month><year>2025</year><volume>1229</volume><fpage>213</fpage><lpage>232</lpage><pub-id pub-id-type="doi">10.3897/zookeys.1229.145844</pub-id></mixed-citation></tp:treatment-meta><tp:nomenclature><label>﻿</label><tp:taxon-name>
            <object-id xmlns:xlink="http://www.w3.org/1999/xlink" content-type="arpha" xlink:type="simple">637D98E6-02BC-57CC-952D-C91AEBCD039E</object-id>
            <tp:taxon-name-part taxon-name-part-type="genus" reg="Trilacuna">Trilacuna</tp:taxon-name-part>
            <tp:taxon-name-part taxon-name-part-type="species" reg="zayu">zayu</tp:taxon-name-part>
            <object-id xmlns:xlink="http://www.w3.org/1999/xlink" content-type="zoobank" xlink:type="simple">https://zoobank.org/F7E44F6F-DF7E-4B16-B249-90D6354E7068</object-id>
          </tp:taxon-name><tp:taxon-authority>Tong &amp; Li</tp:taxon-authority><tp:taxon-status xmlns:xlink="http://www.w3.org/1999/xlink" xlink:type="simple">sp. nov.</tp:taxon-status><xref ref-type="fig" rid="F5">Figs 5K</xref><xref ref-type="fig" rid="F11">, 11</xref><xref ref-type="fig" rid="F12">, 12</xref><xref ref-type="fig" rid="F13">, 13</xref><xref ref-type="fig" rid="F14">, 14G, H</xref></tp:nomenclature><tp:treatment-sec sec-type="material" id="SECID0EBFAG"><title>Material examined.</title><p><bold><italic>Holotype</italic></bold> China • ♂ (<abbrev xmlns:xlink="http://www.w3.org/1999/xlink" xlink:title="Shenyang Normal University" id="ABBRID0EMFAG" xlink:type="simple">SYNU</abbrev>-908); Xizang, Nyingchi City, Zayu Co., Gaba Oil Field; <named-content xmlns:xlink="http://www.w3.org/1999/xlink" content-type="dwc:verbatimCoordinates" xlink:type="simple"><named-content content-type="geo-json" specific-use="{&#34;type&#34;:&#34;Point&#34;,&#34;coordinates&#34;:[97.451467,28.647483]}" id="NCID0ETFAG" xlink:type="simple">28°38.849'N, 97°27.088'E</named-content></named-content>, 2300 m elev.; 25.VII.2013; Q. Cao leg. <bold><italic>Paratypes</italic>.</bold> China • 1♂ (<abbrev xmlns:xlink="http://www.w3.org/1999/xlink" xlink:title="Shenyang Normal University" id="ABBRID0E3FAG" xlink:type="simple">SYNU</abbrev>-F-928); same data as holotype • 2♀ (<abbrev xmlns:xlink="http://www.w3.org/1999/xlink" xlink:title="Shenyang Normal University" id="ABBRID0EAGAG" xlink:type="simple">SYNU</abbrev>-909–910); Zayu Co., Dongriqugou; <named-content xmlns:xlink="http://www.w3.org/1999/xlink" content-type="dwc:verbatimCoordinates" xlink:type="simple"><named-content content-type="geo-json" specific-use="{&#34;type&#34;:&#34;Point&#34;,&#34;coordinates&#34;:[97.477617,28.661167]}" id="NCID0EHGAG" xlink:type="simple">28°39.670'N, 97°28.657'E</named-content></named-content>, 2470 m elev.; 23.VII.2013; L. Lin leg.</p></tp:treatment-sec><tp:treatment-sec sec-type="material" id="SECID0EMGAG"><title>Other material.</title><p>China • 1♂ (<abbrev xmlns:xlink="http://www.w3.org/1999/xlink" xlink:title="Shenyang Normal University" id="ABBRID0ESGAG" xlink:type="simple">SYNU</abbrev>-F-929); Zayu Co., Dongriqugou; <named-content xmlns:xlink="http://www.w3.org/1999/xlink" content-type="dwc:verbatimCoordinates" xlink:type="simple"><named-content content-type="geo-json" specific-use="{&#34;type&#34;:&#34;Point&#34;,&#34;coordinates&#34;:[97.477617,28.661167]}" id="NCID0EZGAG" xlink:type="simple">28°39.670'N, 97°28.657'E</named-content></named-content>, 2470 m elev.; 23.VII.2013; Q. Cao leg. • 2♀ (<abbrev xmlns:xlink="http://www.w3.org/1999/xlink" xlink:title="Shenyang Normal University" id="ABBRID0E5GAG" xlink:type="simple">SYNU</abbrev>-F-931–932); same data as above • 1♀ (<abbrev xmlns:xlink="http://www.w3.org/1999/xlink" xlink:title="Shenyang Normal University" id="ABBRID0ECHAG" xlink:type="simple">SYNU</abbrev>-F-930); Zayu Co., Gaba Vill.; <named-content xmlns:xlink="http://www.w3.org/1999/xlink" content-type="dwc:verbatimCoordinates" xlink:type="simple"><named-content content-type="geo-json" specific-use="{&#34;type&#34;:&#34;Point&#34;,&#34;coordinates&#34;:[97.463000,28.670900]}" id="NCID0EJHAG" xlink:type="simple">28°40.254'N, 97°27.780'E</named-content></named-content>, 2460 m elev.; 24.VII.2013; L. Lin leg.</p></tp:treatment-sec><tp:treatment-sec sec-type="etymology" id="SECID0EOHAG"><title>Etymology.</title><p>The specific name is a noun in apposition taken from the type locality.</p></tp:treatment-sec><tp:treatment-sec sec-type="diagnosis" id="SECID0ETHAG"><title>Diagnosis.</title><p>The new species is similar to <italic><tp:taxon-name><tp:taxon-name-part taxon-name-part-type="genus" reg="Trilacuna">T.</tp:taxon-name-part><tp:taxon-name-part taxon-name-part-type="species" reg="longling">longling</tp:taxon-name-part></tp:taxon-name></italic> Tong, Zhang &amp; Li, 2019 in the ridges on posterior part of the male sternum, the small slit of the male epigastric region and the T-shaped sclerite of the endogyne, but can be distinguished by the elongated male palpal femur (Fig. <xref ref-type="fig" rid="F12">12D</xref>) vs. globular (<xref ref-type="bibr" rid="B6">Tong et al. 2019</xref>: fig. 13A), the cluster of bristle-like structures (cbs) on the median area of the bulb (Figs <xref ref-type="fig" rid="F12">12A, J</xref>) vs. lacking (<xref ref-type="bibr" rid="B6">Tong et al. 2019</xref>: fig. 13A), the long, belt-like structure (bls) of the psembolus (Fig. <xref ref-type="fig" rid="F12">12I</xref>) vs. many fiber-like lobes (<xref ref-type="bibr" rid="B6">Tong et al. 2019</xref>: fig. 13B), and the transversally elongated membranous structure (tms) of the endogyne (Fig. <xref ref-type="fig" rid="F14">14H</xref>) vs. lacking (<xref ref-type="bibr" rid="B6">Tong et al. 2019</xref>: fig. 24J).</p></tp:treatment-sec><tp:treatment-sec sec-type="description" id="SECID0EEJAG"><title>Description.</title><p><bold>Male.</bold> Body: yellowish-brown, legs lighter; habitus as in Fig. <xref ref-type="fig" rid="F11">11A, C, E</xref>; body length 1.64. Carapace (Fig. <xref ref-type="fig" rid="F11">11B, F</xref>): 0.72 long, 0.58 wide; sides granulate. Eyes (Fig. <xref ref-type="fig" rid="F11">11B, F</xref>): eyes well developed, nearly equal in size; ALE separated from edge of carapace by 1.4 diameters. Mouthparts (Figs <xref ref-type="fig" rid="F5">5K</xref>, <xref ref-type="fig" rid="F11">11D, H</xref>): endites distally branched. Sternum (Fig. <xref ref-type="fig" rid="F11">11D</xref>): surface smooth; with several rows of ridges in posterior part. Abdomen (Fig. <xref ref-type="fig" rid="F11">11A, C, E, G</xref>): 0.84 long, 0.49 wide; surface smooth; sperm pore situated at level of anterior spiracles; with small slit anterior of groove connecting posterior spiracles. Palp (Fig. <xref ref-type="fig" rid="F12">12A–K</xref>): orange; 0.54 long (0.17, 0.10, 0.09, 0.16); femur elongated (width/length = 0.52); bulb triangle, with cluster of bristle-like structure (cbs) on median area; psembolus with long, belt-like structure (bls), a lateral curved branch (lb) and broad median branch (mb).</p><fig id="F11" position="float" orientation="portrait"><object-id xmlns:xlink="http://www.w3.org/1999/xlink" content-type="doi" xlink:type="simple">10.3897/zookeys.1229.145844.figure11</object-id><object-id xmlns:xlink="http://www.w3.org/1999/xlink" content-type="arpha" xlink:type="simple">789D2B57-E108-5922-BC1D-930A115859FD</object-id><label>Figure 11.</label><caption><p><italic><tp:taxon-name><tp:taxon-name-part taxon-name-part-type="genus" reg="Trilacuna">Trilacuna</tp:taxon-name-part><tp:taxon-name-part taxon-name-part-type="species" reg="zayu">zayu</tp:taxon-name-part></tp:taxon-name></italic> sp. nov., male holotype <bold>A, C, E</bold> habitus, dorsal, ventral and lateral views <bold>B, D, F, H</bold> prosoma, dorsal, ventral, lateral and anterior views, arrow in <bold>D</bold> shows the small ridges <bold>G</bold> abdomen, ventral view, arrow shows the small slit. Scale bars: 0.4 mm.</p></caption><graphic xmlns:xlink="http://www.w3.org/1999/xlink" xlink:href="zookeys-1229-213_article-145844__-g011.jpg" position="float" orientation="portrait" xlink:type="simple" id="oo_1264616.jpg"><uri content-type="original_file" xlink:type="simple">https://binary.pensoft.net/fig/1264616</uri></graphic></fig><fig id="F12" position="float" orientation="portrait"><object-id xmlns:xlink="http://www.w3.org/1999/xlink" content-type="doi" xlink:type="simple">10.3897/zookeys.1229.145844.figure12</object-id><object-id xmlns:xlink="http://www.w3.org/1999/xlink" content-type="arpha" xlink:type="simple">3442E4D0-4772-5B8A-9528-FC85ED851AB8</object-id><label>Figure 12.</label><caption><p><italic><tp:taxon-name><tp:taxon-name-part taxon-name-part-type="genus" reg="Trilacuna">Trilacuna</tp:taxon-name-part><tp:taxon-name-part taxon-name-part-type="species" reg="zayu">zayu</tp:taxon-name-part></tp:taxon-name></italic> sp. nov., male left palp <bold>A–C</bold> (light) and <bold>D–K</bold> (<abbrev xmlns:xlink="http://www.w3.org/1999/xlink" xlink:title="Scanning electron microscope" id="ABBRID0EDMAG" xlink:type="simple">SEM</abbrev>) <bold>A, D</bold> prolateral view <bold>B, E</bold> dorsal view <bold>C, F</bold> retrolateral view <bold>G</bold> bulb, prolateral view <bold>H, I, K</bold> distal part of bulb, dorsal, prolateral and retrolateral views <bold>J</bold> detail of bulb, prolateral view. Abbreviations: bls = belt-like structure; cbs = cluster of bristle-like structure; lb = lateral branch; mb = median branch. Scale bars: 0.1 mm (<bold>A–G</bold>); 0.05 mm (<bold>H–K</bold>).</p></caption><graphic xmlns:xlink="http://www.w3.org/1999/xlink" xlink:href="zookeys-1229-213_article-145844__-g012.jpg" position="float" orientation="portrait" xlink:type="simple" id="oo_1264617.jpg"><uri content-type="original_file" xlink:type="simple">https://binary.pensoft.net/fig/1264617</uri></graphic></fig><fig id="F13" position="float" orientation="portrait"><object-id xmlns:xlink="http://www.w3.org/1999/xlink" content-type="doi" xlink:type="simple">10.3897/zookeys.1229.145844.figure13</object-id><object-id xmlns:xlink="http://www.w3.org/1999/xlink" content-type="arpha" xlink:type="simple">C7790A3C-0464-5F30-B449-3539FCD1C5D5</object-id><label>Figure 13.</label><caption><p><italic><tp:taxon-name><tp:taxon-name-part taxon-name-part-type="genus" reg="Trilacuna">Trilacuna</tp:taxon-name-part><tp:taxon-name-part taxon-name-part-type="species" reg="zayu">zayu</tp:taxon-name-part></tp:taxon-name></italic> sp. nov., female paratype <bold>A, C, E</bold> habitus, dorsal, ventral and lateral views <bold>B, D, F, H</bold> prosoma, dorsal, ventral, lateral and anterior views <bold>G</bold> abdomen, ventral view. Scale bars: 0.4 mm.</p></caption><graphic xmlns:xlink="http://www.w3.org/1999/xlink" xlink:href="zookeys-1229-213_article-145844__-g013.jpg" position="float" orientation="portrait" xlink:type="simple" id="oo_1264618.jpg"><uri content-type="original_file" xlink:type="simple">https://binary.pensoft.net/fig/1264618</uri></graphic></fig><p><bold>Female.</bold> Same as male except as noted. Body: length 1.89; habitus as in Fig. <xref ref-type="fig" rid="F13">13A, C, E</xref>. Carapace: 0.77 long, 0.63 wide. Abdomen: 1.06 long, 0.67 wide. Epigastric area (Figs <xref ref-type="fig" rid="F13">13A</xref>, <xref ref-type="fig" rid="F14">14G</xref>): with recurved, strongly sclerotized arches (sar). Endogyne (Fig. <xref ref-type="fig" rid="F14">14H</xref>): with narrow, transverse sclerite (tsc) and broad, transversally elongated membranous structure (tms); with anterior slender sclerite (as) and posterior small globular structure (glo); transverse bars (tba) with pair of short lateral apodemes (ap).</p><fig id="F14" position="float" orientation="portrait"><object-id xmlns:xlink="http://www.w3.org/1999/xlink" content-type="doi" xlink:type="simple">10.3897/zookeys.1229.145844.figure14</object-id><object-id xmlns:xlink="http://www.w3.org/1999/xlink" content-type="arpha" xlink:type="simple">D617E478-4F49-5867-9A86-570368259B1D</object-id><label>Figure 14.</label><caption><p><italic><tp:taxon-name><tp:taxon-name-part taxon-name-part-type="genus" reg="Trilacuna">Trilacuna</tp:taxon-name-part></tp:taxon-name></italic> spp., endogyne <bold>A, B</bold><italic><tp:taxon-name><tp:taxon-name-part taxon-name-part-type="genus" reg="Trilacuna">Trilacuna</tp:taxon-name-part><tp:taxon-name-part taxon-name-part-type="species" reg="mainling">mainling</tp:taxon-name-part></tp:taxon-name></italic> sp. nov. <bold>C, D</bold><italic><tp:taxon-name><tp:taxon-name-part taxon-name-part-type="genus" reg="Trilacuna">Trilacuna</tp:taxon-name-part><tp:taxon-name-part taxon-name-part-type="species" reg="metok">metok</tp:taxon-name-part></tp:taxon-name></italic> sp. nov. <bold>E, F</bold><italic><tp:taxon-name><tp:taxon-name-part taxon-name-part-type="genus" reg="Trilacuna">Trilacuna</tp:taxon-name-part><tp:taxon-name-part taxon-name-part-type="species" reg="bangla">bangla</tp:taxon-name-part></tp:taxon-name></italic> Grismado &amp; Ramírez, 2014 <bold>G, H</bold><italic><tp:taxon-name><tp:taxon-name-part taxon-name-part-type="genus" reg="Trilacuna">Trilacuna</tp:taxon-name-part><tp:taxon-name-part taxon-name-part-type="species" reg="zayu">zayu</tp:taxon-name-part></tp:taxon-name></italic> sp. nov. <bold>A, C, E, G</bold> ventral view <bold>B, D, F, H</bold> dorsal view. Abbreviations: ap = apodeme; as = anterior sclerite; glo = globular structure; psp = posterior spiracle; sar = sclerotized, recurved arches; tba = transverse bars; tms = transverse membranous structure; tsc = transverse sclerite. Scale bars: 0.1 mm.</p></caption><graphic xmlns:xlink="http://www.w3.org/1999/xlink" xlink:href="zookeys-1229-213_article-145844__-g014.jpg" position="float" orientation="portrait" xlink:type="simple" id="oo_1264619.jpg"><uri content-type="original_file" xlink:type="simple">https://binary.pensoft.net/fig/1264619</uri></graphic></fig></tp:treatment-sec><tp:treatment-sec sec-type="distribution" id="SECID0E1QAG"><title>Distribution.</title><p>Known only from the type locality (Fig. <xref ref-type="fig" rid="F1">1</xref>).</p></tp:treatment-sec><tp:treatment-sec><!--Section generated to contain objects referenced in tp:taxon-treatment.--><fig id="F5" position="float" orientation="portrait"><object-id xmlns:xlink="http://www.w3.org/1999/xlink" content-type="doi" xlink:type="simple">10.3897/zookeys.1229.145844.figure5</object-id><object-id xmlns:xlink="http://www.w3.org/1999/xlink" content-type="arpha" xlink:type="simple">5F948E8A-6D2F-5E47-A155-BA8DD1FB19C0</object-id><label>Figure 5.</label><caption><p><italic><tp:taxon-name><tp:taxon-name-part taxon-name-part-type="genus" reg="Trilacuna">Trilacuna</tp:taxon-name-part><tp:taxon-name-part taxon-name-part-type="species" reg="mainling">mainling</tp:taxon-name-part></tp:taxon-name></italic> sp. nov., male holotype (<bold>A–H</bold>), <italic><tp:taxon-name><tp:taxon-name-part taxon-name-part-type="genus" reg="Trilacuna">Trilacuna</tp:taxon-name-part><tp:taxon-name-part taxon-name-part-type="species" reg="metok">metok</tp:taxon-name-part></tp:taxon-name></italic> sp. nov. (<bold>I</bold>), <italic><tp:taxon-name><tp:taxon-name-part taxon-name-part-type="genus" reg="Trilacuna">Trilacuna</tp:taxon-name-part><tp:taxon-name-part taxon-name-part-type="species" reg="bangla">bangla</tp:taxon-name-part></tp:taxon-name></italic> (<bold>J</bold>), <italic><tp:taxon-name><tp:taxon-name-part taxon-name-part-type="genus" reg="Trilacuna">Trilacuna</tp:taxon-name-part><tp:taxon-name-part taxon-name-part-type="species" reg="zayu">zayu</tp:taxon-name-part></tp:taxon-name></italic> sp. nov. (<bold>K</bold>) <bold>A, C, E, G</bold> prosoma, dorsal, ventral, lateral and anterior views <bold>B, D, F</bold> abdomen, dorsal, ventral and lateral views, arrow shows the small wedge-shaped process <bold>H–K</bold> endites, ventral view. Scale bars: 0.4 mm.</p></caption><graphic xmlns:xlink="http://www.w3.org/1999/xlink" xlink:href="zookeys-1229-213_article-145844__-g005.jpg" position="float" orientation="portrait" xlink:type="simple" id="oo_1264610.jpg"><uri content-type="original_file" xlink:type="simple">https://binary.pensoft.net/fig/1264610</uri></graphic></fig><fig id="F1" position="float" orientation="portrait"><object-id xmlns:xlink="http://www.w3.org/1999/xlink" content-type="doi" xlink:type="simple">10.3897/zookeys.1229.145844.figure1</object-id><object-id xmlns:xlink="http://www.w3.org/1999/xlink" content-type="arpha" xlink:type="simple">37E4DF4A-7ABA-5DC9-B8CB-7910AF801A92</object-id><label>Figure 1.</label><caption><p>Distribution records of <italic><tp:taxon-name><tp:taxon-name-part taxon-name-part-type="genus" reg="Trilacuna">Trilacuna</tp:taxon-name-part></tp:taxon-name></italic> species from the Himalaya region: green circles represent 22 known species, red circles indicate the three new species. 1. <italic><tp:taxon-name><tp:taxon-name-part taxon-name-part-type="genus" reg="Trilacuna">T.</tp:taxon-name-part><tp:taxon-name-part taxon-name-part-type="species" reg="hazara">hazara</tp:taxon-name-part></tp:taxon-name></italic>; 2. <italic><tp:taxon-name><tp:taxon-name-part taxon-name-part-type="genus" reg="Trilacuna">T.</tp:taxon-name-part><tp:taxon-name-part taxon-name-part-type="species" reg="bangla">bangla</tp:taxon-name-part></tp:taxon-name></italic>; 3. <italic><tp:taxon-name><tp:taxon-name-part taxon-name-part-type="genus" reg="Trilacuna">T.</tp:taxon-name-part><tp:taxon-name-part taxon-name-part-type="species" reg="aenobarba">aenobarba</tp:taxon-name-part></tp:taxon-name></italic>; 4. <italic><tp:taxon-name><tp:taxon-name-part taxon-name-part-type="genus" reg="Trilacuna">T.</tp:taxon-name-part><tp:taxon-name-part taxon-name-part-type="species" reg="besucheti">besucheti</tp:taxon-name-part></tp:taxon-name></italic>; 5. <italic><tp:taxon-name><tp:taxon-name-part taxon-name-part-type="genus" reg="Trilacuna">T.</tp:taxon-name-part><tp:taxon-name-part taxon-name-part-type="species" reg="loebli">loebli</tp:taxon-name-part></tp:taxon-name></italic>; 6. <italic><tp:taxon-name><tp:taxon-name-part taxon-name-part-type="genus" reg="Trilacuna">T.</tp:taxon-name-part><tp:taxon-name-part taxon-name-part-type="species" reg="mahanadi">mahanadi</tp:taxon-name-part></tp:taxon-name></italic>; 7. <italic><tp:taxon-name><tp:taxon-name-part taxon-name-part-type="genus" reg="Trilacuna">T.</tp:taxon-name-part><tp:taxon-name-part taxon-name-part-type="species" reg="meghalaya">meghalaya</tp:taxon-name-part></tp:taxon-name></italic>; 8. <italic><tp:taxon-name><tp:taxon-name-part taxon-name-part-type="genus" reg="Trilacuna">T.</tp:taxon-name-part><tp:taxon-name-part taxon-name-part-type="species" reg="changzi">changzi</tp:taxon-name-part></tp:taxon-name></italic>; 9. <italic><tp:taxon-name><tp:taxon-name-part taxon-name-part-type="genus" reg="Trilacuna">T.</tp:taxon-name-part><tp:taxon-name-part taxon-name-part-type="species" reg="hponkanrazi">hponkanrazi</tp:taxon-name-part></tp:taxon-name></italic>; 10. <italic><tp:taxon-name><tp:taxon-name-part taxon-name-part-type="genus" reg="Trilacuna">T.</tp:taxon-name-part><tp:taxon-name-part taxon-name-part-type="species" reg="triseta">triseta</tp:taxon-name-part></tp:taxon-name></italic>; 11. <italic><tp:taxon-name><tp:taxon-name-part taxon-name-part-type="genus" reg="Trilacuna">T.</tp:taxon-name-part><tp:taxon-name-part taxon-name-part-type="species" reg="zhigangi">zhigangi</tp:taxon-name-part></tp:taxon-name></italic>; 12. <italic><tp:taxon-name><tp:taxon-name-part taxon-name-part-type="genus" reg="Trilacuna">T.</tp:taxon-name-part><tp:taxon-name-part taxon-name-part-type="species" reg="bawan">bawan</tp:taxon-name-part></tp:taxon-name></italic>; 13. <italic><tp:taxon-name><tp:taxon-name-part taxon-name-part-type="genus" reg="Trilacuna">T.</tp:taxon-name-part><tp:taxon-name-part taxon-name-part-type="species" reg="cangshan">cangshan</tp:taxon-name-part></tp:taxon-name></italic>; 14. <italic><tp:taxon-name><tp:taxon-name-part taxon-name-part-type="genus" reg="Trilacuna">T.</tp:taxon-name-part><tp:taxon-name-part taxon-name-part-type="species" reg="cuneata">cuneata</tp:taxon-name-part></tp:taxon-name></italic>; 15. <italic><tp:taxon-name><tp:taxon-name-part taxon-name-part-type="genus" reg="Trilacuna">T.</tp:taxon-name-part><tp:taxon-name-part taxon-name-part-type="species" reg="datang">datang</tp:taxon-name-part></tp:taxon-name></italic>; 16. <italic><tp:taxon-name><tp:taxon-name-part taxon-name-part-type="genus" reg="Trilacuna">T.</tp:taxon-name-part><tp:taxon-name-part taxon-name-part-type="species" reg="fugong">fugong</tp:taxon-name-part></tp:taxon-name></italic>; 17. <italic><tp:taxon-name><tp:taxon-name-part taxon-name-part-type="genus" reg="Trilacuna">T.</tp:taxon-name-part><tp:taxon-name-part taxon-name-part-type="species" reg="gongshan">gongshan</tp:taxon-name-part></tp:taxon-name></italic>; 18. <italic><tp:taxon-name><tp:taxon-name-part taxon-name-part-type="genus" reg="Trilacuna">T.</tp:taxon-name-part><tp:taxon-name-part taxon-name-part-type="species" reg="longling">longling</tp:taxon-name-part></tp:taxon-name></italic>; 19. <italic><tp:taxon-name><tp:taxon-name-part taxon-name-part-type="genus" reg="Trilacuna">T.</tp:taxon-name-part><tp:taxon-name-part taxon-name-part-type="species" reg="rastrum">rastrum</tp:taxon-name-part></tp:taxon-name></italic>; 20. <italic><tp:taxon-name><tp:taxon-name-part taxon-name-part-type="genus" reg="Trilacuna">T.</tp:taxon-name-part><tp:taxon-name-part taxon-name-part-type="species" reg="wuhe">wuhe</tp:taxon-name-part></tp:taxon-name></italic>; 21. <italic><tp:taxon-name><tp:taxon-name-part taxon-name-part-type="genus" reg="Trilacuna">T.</tp:taxon-name-part><tp:taxon-name-part taxon-name-part-type="species" reg="wumanshan">wumanshan</tp:taxon-name-part></tp:taxon-name></italic>; 22. <italic><tp:taxon-name><tp:taxon-name-part taxon-name-part-type="genus" reg="Trilacuna">T.</tp:taxon-name-part><tp:taxon-name-part taxon-name-part-type="species" reg="xiaoheishan">xiaoheishan</tp:taxon-name-part></tp:taxon-name></italic>; 23. <italic><tp:taxon-name><tp:taxon-name-part taxon-name-part-type="genus" reg="Trilacuna">T.</tp:taxon-name-part><tp:taxon-name-part taxon-name-part-type="species" reg="mainling">mainling</tp:taxon-name-part></tp:taxon-name></italic> sp. nov.; 24. <italic><tp:taxon-name><tp:taxon-name-part taxon-name-part-type="genus" reg="Trilacuna">T.</tp:taxon-name-part><tp:taxon-name-part taxon-name-part-type="species" reg="metok">metok</tp:taxon-name-part></tp:taxon-name></italic> sp. nov.; 25. <italic><tp:taxon-name><tp:taxon-name-part taxon-name-part-type="genus" reg="Trilacuna">T.</tp:taxon-name-part><tp:taxon-name-part taxon-name-part-type="species" reg="zayu">zayu</tp:taxon-name-part></tp:taxon-name></italic> sp. nov.</p></caption><graphic xmlns:xlink="http://www.w3.org/1999/xlink" xlink:href="zookeys-1229-213_article-145844__-g001.jpg" position="float" orientation="portrait" xlink:type="simple" id="oo_1264606.jpg"><uri content-type="original_file" xlink:type="simple">https://binary.pensoft.net/fig/1264606</uri></graphic></fig></tp:treatment-sec><ref-list><ref id="B6"><mixed-citation xmlns:xlink="http://www.w3.org/1999/xlink" xlink:type="simple"><person-group><name name-style="western"><surname>Tong</surname><given-names>Y</given-names></name><name name-style="western"><surname>Chen</surname><given-names>H</given-names></name><name name-style="western"><surname>Bai</surname><given-names>S</given-names></name><name name-style="western"><surname>Zhang</surname><given-names>Z</given-names></name><name name-style="western"><surname>Li</surname><given-names>S</given-names></name></person-group> (<year>2019</year>) <article-title>Seven new species of the genus <italic><tp:taxon-name><tp:taxon-name-part taxon-name-part-type="genus">Trilacuna</tp:taxon-name-part></tp:taxon-name></italic> Tong &amp; Li, 2007 from Yunnan, China (<tp:taxon-name><tp:taxon-name-part taxon-name-part-type="order">Araneae</tp:taxon-name-part></tp:taxon-name>, <tp:taxon-name><tp:taxon-name-part taxon-name-part-type="family">Oonopidae</tp:taxon-name-part></tp:taxon-name>).</article-title><source>ZooKeys</source><volume>821</volume>: <fpage>11</fpage>–<lpage>44</lpage>. <ext-link xlink:href="10.3897/zookeys.821.29599" ext-link-type="doi" xlink:type="simple">https://doi.org/10.3897/zookeys.821.29599</ext-link></mixed-citation></ref></ref-list></tp:taxon-treatment>
